# Supplementary material for: itol.toolkit accelerates working with iTOL (Interactive Tree of Life) by an automated generation of annotation files
Source: Bioinformatics. 2023 May 24;39(6):btad339. doi: 10.1093/bioinformatics/btad339 (PMC10243930; doi:10.1093/bioinformatics/btad339)
Supplement: btad339_Supplementary_Data [file btad339_supplementary_data.zip › Supplementary Tables.xlsx]

## Sheet: Table S1
Table S1 iTOL annotation file generating tools
Tool	Homepage	Type	Language	Main function designed for iTOL	COLLAPSE	PRUNE	SPACING	TREE_COLORS	DATASET_STYLE	LABELS	DATASET_TEXT	DATASET_COLORSTRIP	DATASET_BINARY	DATASET_GRADIENT	DATASET_HEATMAP	DATASET_SYMBOL	DATASET_EXTERNALSHAPE	DATASET_DOMAINS	DATASET_SIMPLEBAR	DATASET_MULTIBAR	DATASET_BOXPLOT	DATASET_LINECHART	DATASET_PIECHART	DATASET_ALIGNMENT	DATASET_CONNECTIONS	DATASET_IMAGE	POPUP_INFO	Coverage
TibetanWheatSeq	https://github.com/wangzihell/CAU-TibetanWheatSeq	script	R	FLASE				1																				1
itolparser	https://github.com/boasvdp/itolparser	software	Python	TRUE								1																1
PhyloToAST	https://github.com/smdabdoub/phylotoast	software	Python	FLASE										1														1
Zm_NLRome	https://github.com/daniilprigozhin/Zm_NLRome	script	R	FLASE								1				1												2
GToTree	https://github.com/AstrobioMike/GToTree	software	Shell	FLASE				1	1																			2
ftol_vis	https://github.com/fernphy/ftol_vis	software	R	TRUE					1	1		1																3
TB pipeline	https://github.com/GaryNapier/pipeline	script	R	FLASE				1				1	1															3
PhyloSuite	https://github.com/dongzhang0725/PhyloSuite	software	Python	FLASE						1	1	1						1	1									5
LeyLabRMisc	https://github.com/leylabmpi/LeyLabRMisc	software	R	TRUE								1			1	1	1		1	1	1							7
table2itol	https://github.com/mgoeker/table2itol	software	R	TRUE	1			1		1	1	1	1	1	1	1		1	1									11
iTOL.py	https://github.com/iBiology/iTOL	software	Python	TRUE				1		1	1	1	1	1	1	1	1	1	1	1	1	1	1	1	1	1	1	19
itol.toolkit	https://github.com/TongZhou2017/itol.toolkit	software	R	TRUE	1	1	1	1	1	1	1	1	1	1	1	1	1	1	1	1	1	1	1	1	1	1	1	23

## Sheet: Table S2
Table S2 Template structure of parameters share status
				tree structure			theme style		text			basic plot											advanced
		dependence	support function in itol.annotation	COLLAPSE	PRUNE	SPACING	TREE_COLORS	DATASET_STYLE	LABELS	DATASET_TEXT	DATASET_COLORSTRIP	DATASET_BINARY	DATASET_GRADIENT	DATASET_HEATMAP	DATASET_SYMBOL	DATASET_EXTERNALSHAPE	DATASET_DOMAINS	DATASET_SIMPLEBAR	DATASET_MULTIBAR	DATASET_BOXPLOT	DATASET_LINECHART	DATASET_PIECHART	DATASET_ALIGNMENT	DATASET_CONNECTION	DATASET_IMAGE	POPUP_INFO
function	description			clades merge	subset tree	leaves spacing	tree elements(range, clade, branch, label, label background) color	branch or label style	leaf labels	node branch or outside text	color strip	filled symbols	one column heatmap	heatmap	symbol	external shape	protein domain plot	one column bar plot	multibar plot	box plot	points and line plot	pie plot	sequence alignment	circle link plot	image	interactive popup for nodes and leaves	frequence
parameter number	theme			1	0	1	2	11	1	15	29	24	25	30	13	27	26	22	23	18	22	20	24	18	9	1
	data			1	1	2	8	7	2	7	3	3	2	2	7	2	7	2	3	7	3	5	2	6	7	3
head	head		learn_type	COLLAPSE	PRUNE	SPACING	TREE_COLORS	DATASET_STYLE	LABELS	DATASET_TEXT	DATASET_COLORSTRIP	DATASET_BINARY	DATASET_GRADIENT	DATASET_HEATMAP	DATASET_SYMBOL	DATASET_EXTERNALSHAPE	DATASET_DOMAINS	DATASET_SIMPLEBAR	DATASET_MULTIBAR	DATASET_BOXPLOT	DATASET_LINECHART	DATASET_PIECHART	DATASET_ALIGNMENT	DATASET_CONNECTION	DATASET_IMAGE	POPUP_INFO
mandatory	separator		learn_separator			SEPARATOR TAB	#SEPARATOR TAB SEPARATOR SPACE #SEPARATOR COMMA	#SEPARATOR TAB #SEPARATOR SPACE SEPARATOR COMMA	#SEPARATOR TAB #SEPARATOR SPACE SEPARATOR COMMA	#SEPARATOR TAB #SEPARATOR SPACE SEPARATOR COMMA	#SEPARATOR TAB #SEPARATOR COMMA SEPARATOR SPACE	#SEPARATOR TAB #SEPARATOR SPACE SEPARATOR COMMA	#SEPARATOR TAB SEPARATOR SPACE #SEPARATOR COMMA	#SEPARATOR TAB SEPARATOR SPACE #SEPARATOR COMMA	#SEPARATOR TAB #SEPARATOR SPACE SEPARATOR COMMA	#SEPARATOR TAB #SEPARATOR SPACE SEPARATOR COMMA	#SEPARATOR TAB #SEPARATOR SPACE SEPARATOR COMMA	#SEPARATOR TAB #SEPARATOR SPACE SEPARATOR COMMA	#SEPARATOR TAB #SEPARATOR SPACE SEPARATOR COMMA	#SEPARATOR TAB #SEPARATOR SPACE SEPARATOR COMMA	#SEPARATOR TAB SEPARATOR SPACE #SEPARATOR COMMA	#SEPARATOR TAB #SEPARATOR SPACE SEPARATOR COMMA	#SEPARATOR TAB #SEPARATOR SPACE SEPARATOR COMMA	#SEPARATOR TAB #SEPARATOR SPACE SEPARATOR COMMA	#SEPARATOR TAB #SEPARATOR SPACE SEPARATOR COMMA	#SEPARATOR TAB #SEPARATOR SPACE SEPARATOR COMMA	21
	dataset name		learn_profile					DATASET_LABEL,<text>		DATASET_LABEL,<text>	DATASET_LABEL <text>	DATASET_LABEL,<text>	DATASET_LABEL <text>	DATASET_LABEL <text>	DATASET_LABEL,<text>	DATASET_LABEL,<text>	DATASET_LABEL,<text>	DATASET_LABEL,<text>	DATASET_LABEL,<text>	DATASET_LABEL,<text>	DATASET_LABEL <text>	DATASET_LABEL,<text>	DATASET_LABEL,<text>	DATASET_LABEL,<text>	DATASET_LABEL,<text>		17
	dataset color							COLOR,<hex color>		COLOR,<hex color>	COLOR <hex color>	COLOR,<hex color>	COLOR <hex color>	COLOR <hex color>	COLOR,<hex color>	COLOR,<hex color>	COLOR,<hex color>	COLOR,<hex color>	COLOR,<hex color>	COLOR,<hex color>	COLOR <hex color>	COLOR,<hex color>	COLOR,<hex color>	COLOR,<hex color>	COLOR,<hex color>		17
	field labels		learn_field									FIELD_LABELS,<text>,<text>,<text>,…		FIELD_LABELS <text> <text> <text> …		FIELD_LABELS,<text>,<text>,<text>,…			FIELD_LABELS,<text>,<text>,<text>,…			FIELD_LABELS,<text>,<text>,<text>,…					5
	field colors											FIELD_COLORS,<hex color>,<hex color>,<hex color>,…				FIELD_COLORS,<color>,<color>,<color>,…			FIELD_COLORS,<color>,<color>,<color>,…			FIELD_COLORS,<color>,<color>,<color>,…					4
	field shapes											FIELD_SHAPES,<int[1,6]>,<int[1,6]>,<int[1,6]>,…															1
optional	field tree		learn_heatmap											FIELD_TREE <Newick tree>													1
	alignment coloring schemes		learn_alignment																				CUSTOM_COLOR_SCHEME,<scheme name>,A=#d2d0c9,M=#d2d0c9,I=#d2d0c9,L=#d2d0c9,V=#d2d0c9,P=#746f69,G=#746f69,C=#746f69,F=#d0ad16,Y=#d0ad16,W=#d0ad16,S=#34acfb,T=#34acfb,N=#34acfb,Q=#34acfb,R=#34fb54,K=#34fb54,H=#34fb54,D=#fb4034,E=#fb4034				1
	highlight references																						HIGHLIGHT_REFERENCES,<text>,<text>,<text>,…				1
	branches color		learn_strip_label								COLOR_BRANCHES <0/1>																1
	line colors		learn_linechart																		LINE_COLORS <num>|<hex color> <num>|<hex color> <num>|<hex color> …						1
	axis x																				AXIS_X <num>(|<num>|<hex color>) <num>(|<num>|<hex color>) <num>(|<num>|<hex color>) ...						1
	axis y																				AXIS_Y <num>(|<num>|<hex color>) <num>(|<num>|<hex color>) <num>(|<num>|<hex color>) …						1
other optional	legend title		learn_legend					LEGEND_TITLE,<text>			LEGEND_TITLE <text>	LEGEND_TITLE,<text>	LEGEND_TITLE <text>	LEGEND_TITLE,<text>	LEGEND_TITLE,<text>	LEGEND_TITLE,<text>	LEGEND_TITLE,<text>	LEGEND_TITLE,<text>	LEGEND_TITLE,<text>	LEGEND_TITLE,<text>		LEGEND_TITLE,<text>		LEGEND_TITLE,<text>			13
	legend position x							LEGEND_POSITION_X,<num>			LEGEND_POSITION_X <num>	LEGEND_POSITION_X,<num>	LEGEND_POSITION_X <num>	LEGEND_POSITION_X,<num>	LEGEND_POSITION_X,<num>	LEGEND_POSITION_X,<num>	LEGEND_POSITION_X,<num>	LEGEND_POSITION_X,<num>	LEGEND_POSITION_X,<num>	LEGEND_POSITION_X,<num>		LEGEND_POSITION_X,<num>		LEGEND_POSITION_X,<num>			13
	legend position y							LEGEND_POSITION_Y,<num>			LEGEND_POSITION_Y <num>	LEGEND_POSITION_Y,<num>	LEGEND_POSITION_Y <num>	LEGEND_POSITION_Y,<num>	LEGEND_POSITION_Y,<num>	LEGEND_POSITION_Y,<num>	LEGEND_POSITION_Y,<num>	LEGEND_POSITION_Y,<num>	LEGEND_POSITION_Y,<num>	LEGEND_POSITION_Y,<num>		LEGEND_POSITION_Y,<num>		LEGEND_POSITION_Y,<num>			13
	legend horizontal							LEGEND_HORIZONTAL,<0/1>			LEGEND_HORIZONTAL <0/1>	LEGEND_HORIZONTAL,<0/1>	LEGEND_HORIZONTAL <0/1>	LEGEND_HORIZONTAL,<0/1>	LEGEND_HORIZONTAL,<0/1>	LEGEND_HORIZONTAL,<0/1>	LEGEND_HORIZONTAL,<0/1>	LEGEND_HORIZONTAL,<0/1>	LEGEND_HORIZONTAL,<0/1>	LEGEND_HORIZONTAL,<0/1>		LEGEND_HORIZONTAL,<0/1>		LEGEND_HORIZONTAL,<0/1>			13
	legend shapes							LEGEND_SHAPES,<int[1,6]>,<int[1,6]>,<int[1,6]>,...			LEGEND_SHAPES <int[1,6]> <int[1,6]> <int[1,6]> ...	LEGEND_SHAPES,<int[1,6]>,<int[1,6]>,<int[1,6]>,...	LEGEND_SHAPES <int[1,6]> <int[1,6]> <int[1,6]> ...	LEGEND_SHAPES,<int[1,6]>,<int[1,6]>,<int[1,6]>,...	LEGEND_SHAPES,<int[1,6]>,<int[1,6]>,<int[1,6]>,...	LEGEND_SHAPES,<int[1,6]>,<int[1,6]>,<int[1,6]>,...	LEGEND_SHAPES,<int[1,6]>,<int[1,6]>,<int[1,6]>,...	LEGEND_SHAPES,<int[1,6]>,<int[1,6]>,<int[1,6]>,...	LEGEND_SHAPES,<int[1,6]>,<int[1,6]>,<int[1,6]>,...	LEGEND_SHAPES,<int[1,6]>,<int[1,6]>,<int[1,6]>,...		LEGEND_SHAPES,<int[1,6]>,<int[1,6]>,<int[1,6]>,...		LEGEND_SHAPES,<int[1,6]>,<int[1,6]>,<int[1,6]>,...			13
	legend colors							LEGEND_COLORS,<hex color>,<hex color>,<hex color>,…			LEGEND_COLORS <hex rgba color> <hex color> <hex color> …	LEGEND_COLORS,<hex color>,<hex color>,<hex color>,…	LEGEND_COLORS <hex rgba color> <hex color> <hex color> …	LEGEND_COLORS,<hex color>,<hex color>,<hex color>,…	LEGEND_COLORS,<hex color>,<hex color>,<hex color>,…	LEGEND_COLORS,<hex color>,<hex color>,<hex color>,…	LEGEND_COLORS,<hex color>,<hex color>,<hex color>,…	LEGEND_COLORS,<hex color>,<hex color>,<hex color>,…	LEGEND_COLORS,<hex color>,<hex color>,<hex color>,…	LEGEND_COLORS,<hex color>,<hex color>,<hex color>,…		LEGEND_COLORS,<hex color>,<hex color>,<hex color>,…		LEGEND_COLORS,<hex color>,<hex color>,<hex color>,…			13
	legend labels							LEGEND_LABELS,<text>,<text>,<text>,…			LEGEND_LABELS <text> <text> <text> …	LEGEND_LABELS,<text>,<text>,<text>,…	LEGEND_LABELS <text> <text> <text> …	LEGEND_LABELS,<text>,<text>,<text>,…	LEGEND_LABELS,<text>,<text>,<text>,…	LEGEND_LABELS,<text>,<text>,<text>,…	LEGEND_LABELS,<text>,<text>,<text>,…	LEGEND_LABELS,<text>,<text>,<text>,…	LEGEND_LABELS,<text>,<text>,<text>,…	LEGEND_LABELS,<text>,<text>,<text>,…		LEGEND_LABELS,<text>,<text>,<text>,…		LEGEND_LABELS,<text>,<text>,<text>,…			13
	legend shape scales							LEGEND_SHAPE_SCALES,<double[0,1]>,<double[0,1]>,<double[0,1]>,...			LEGEND_SHAPE_SCALES <double[0,1]> <double[0,1]> <double[0,1]> ...	LEGEND_SHAPE_SCALES,<double[0,1]>,<double[0,1]>,<double[0,1]>,...	LEGEND_SHAPE_SCALES <double[0,1]> <double[0,1]> <double[0,1]> ...	LEGEND_SHAPE_SCALES,<double[0,1]>,<double[0,1]>,<double[0,1]>,...	LEGEND_SHAPE_SCALES,<double[0,1]>,<double[0,1]>,<double[0,1]>,...	LEGEND_SHAPE_SCALES,<double[0,1]>,<double[0,1]>,<double[0,1]>,...	LEGEND_SHAPE_SCALES,<double[0,1]>,<double[0,1]>,<double[0,1]>,...	LEGEND_SHAPE_SCALES,<double[0,1]>,<double[0,1]>,<double[0,1]>,...	LEGEND_SHAPE_SCALES,<double[0,1]>,<double[0,1]>,<double[0,1]>,...	LEGEND_SHAPE_SCALES,<double[0,1]>,<double[0,1]>,<double[0,1]>,...		LEGEND_SHAPE_SCALES,<double[0,1]>,<double[0,1]>,<double[0,1]>,...		LEGEND_SHAPE_SCALES,<double[0,1]>,<double[0,1]>,<double[0,1]>,...			13
	internal value display		learn_theme_basic_theme							SHOW_INTERNAL,<0/1>	SHOW_INTERNAL <0/1>	SHOW_INTERNAL,<0/1>	SHOW_INTERNAL <0/1>	SHOW_INTERNAL <0/1>		SHOW_INTERNAL,<0/1>	SHOW_INTERNAL,<0/1>	SHOW_INTERNAL,<0/1>	SHOW_INTERNAL,<0/1>	SHOW_INTERNAL,<0/1>	SHOW_INTERNAL <0/1>	SHOW_INTERNAL,<0/1>			SHOW_INTERNAL,<0/1>		13
	margin									MARGIN,<num>	MARGIN <num>	MARGIN,<num>	MARGIN <num>	MARGIN <num>		MARGIN,<num>	MARGIN,<num>	MARGIN,<num>	MARGIN,<num>	MARGIN,<num>	MARGIN <num>	MARGIN,<num>	MARGIN,<num>		MARGIN,<num>		14
	font/image size factor									SIZE_FACTOR,<double[0,inf)>	SIZE_FACTOR <double[0,inf)>	SIZE_FACTOR,<double[0,inf)>	SIZE_FACTOR <double[0,inf)>	SIZE_FACTOR <double[0,inf)>		SIZE_FACTOR,<double[0,inf)>							SIZE_FACTOR,<double[0,inf)>		SIZE_FACTOR,<double[0,inf)>		8
	data scale		learn_theme_basic_plot														DATASET_SCALE,<num>(-<text>-<hex color>-<num>-<0/1>-<double[0,inf)>),…	DATASET_SCALE,<num>(-<text>-<hex color>-<num>-<0/1>-<double[0,inf)>),…	DATASET_SCALE,<num>(-<text>-<hex color>-<num>-<0/1>-<double[0,inf)>),…	DATASET_SCALE,<num>(-<text>-<hex color>-<num>-<0/1>-<double[0,inf)>),…							4
	dashed line display											DASHED_LINES,<0/1>		DASHED_LINES <0/1>		DASHED_LINES,<0/1>	DASHED_LINES,<0/1>	DASHED_LINES,<0/1>	DASHED_LINES,<0/1>	DASHED_LINES,<0/1>							7
	width max																WIDTH,<num>	WIDTH,<num>	WIDTH,<num>	WIDTH,<num>	WIDTH <num>						5
	height factor											HEIGHT_FACTOR,<double[0,inf)>				HEIGHT_FACTOR,<double[0,inf)>	HEIGHT_FACTOR,<double[0,inf)>	HEIGHT_FACTOR,<double[0,inf)>	HEIGHT_FACTOR,<double[0,inf)>	HEIGHT_FACTOR,<double[0,inf)>	HEIGHT_FACTOR <double[0,inf)>	HEIGHT_FACTOR,<double[0,inf)>					8
	maximum chart size														MAXIMUM_SIZE,<num>							MAXIMUM_SIZE,<num>					2
	value display															SHOW_VALUES,<0/1>		SHOW_VALUES,<0/1>									2
	align to labels		learn_theme_align									ALIGN_TO_LABELS,<0/1>												ALIGN_TO_LABELS,<0/1>			2
	align fields																		ALIGN_FIELDS,<0/1>								1
	align to tree									ALIGN_TO_TREE,<0/1>																	1
	symbol spacing		learn_theme_binary									SYMBOL_SPACING,<num>															1
	horizontal grid		learn_theme_externalshape													HORIZONTAL_GRID,<0/1>											1
	vertical grid															VERTICAL_GRID,<0/1>											1
	shape spacing															SHAPE_SPACING,<num>											1
	shape type															SHAPE_TYPE,<int[1,5]>											1
	shape color fill															COLOR_FILL,<0/1>											1
	strip width		learn_strip_label								STRIP_WIDTH <num>		STRIP_WIDTH <num>	STRIP_WIDTH <num>													3
	strip labels display										SHOW_STRIP_LABELS <0/1>																1
	strip label position										STRIP_LABEL_POSITION <text(center, top, bottom)>																1
	strip label size										STRIP_LABEL_SIZE_FACTOR <double[0,inf)>																1
	strip label rotation										STRIP_LABEL_ROTATION <num>																1
	strip label shift										STRIP_LABEL_SHIFT <num>																1
	strip label color										STRIP_LABEL_COLOR <hex color>																1
	strip label outline width										STRIP_LABEL_OUTLINE <num>																1
	label display		learn_label							SHOW_LABELS <0/1>	SHOW_LABELS <0/1>	SHOW_LABELS,<0/1>	SHOW_LABELS <0/1>	SHOW_LABELS <0/1>		SHOW_LABELS,<0/1>											6
	label size factor									LABEL_SIZE_FACTOR <0/1>							LABEL_SIZE_FACTOR,<0/1>										2
	labels on top																LABELS_ON_TOP,<0/1>										1
	label rotation									LABEL_ROTATION,<num>	LABEL_ROTATION <num>	LABEL_ROTATION,<num>	LABEL_ROTATION <num>	LABEL_ROTATION <num>		LABEL_ROTATION,<num>											6
	straight labels									STRAIGHT_LABELS,<0/1>																	1
	labels below									LABELS_BELOW,<0/1>																	1
	label shift									LABEL_SHIFT <num>	LABEL_SHIFT <num>	LABEL_SHIFT,<num>	LABEL_SHIFT <num>	LABEL_SHIFT <num>		LABEL_SHIFT,<num>											6
	vertical shift									VERTICAL_SHIFT,<num>																	1
	external label shift									EXTERNAL_LABEL_SHIFT,<0/1>																	1
	bar shift		learn_bar														BAR_SHIFT,<num>	BAR_SHIFT,<num>	BAR_SHIFT,<num>	BAR_SHIFT,<num>							4
	bar zero																	BAR_ZERO,<num>									1
	tree display	field tree	learn_heatmap											SHOW_TREE <0/1>													1
	color na													COLOR_NAN <hex color>													1
	auto legend												AUTO_LEGEND <0/1>	AUTO_LEGEND <0/1>													2
	color min												COLOR_MIN <hex color>	COLOR_MIN <hex color>													2
	color max												COLOR_MAX <hex color>	COLOR_MAX <hex color>													2
	use midpoint color												USE_MID_COLOR <0/1>	USE_MID_COLOR <0/1>													2
	color mid	use midpoint color == 1											COLOR_MID <hex color>	COLOR_MID <hex color>													2
	user min value													USER_MIN_VALUE <num>													1
	user mid value													USER_MID_VALUE <num>													1
	user max value													USER_MAX_VALUE <num>													1
	border width		learn_border								BORDER_WIDTH <num>		BORDER_WIDTH <num>	BORDER_WIDTH <num>			BORDER_WIDTH,<num>	BORDER_WIDTH,<num>	BORDER_WIDTH,<num>			BORDER_WIDTH,<num>					7
	border color	border width									BORDER_COLOR <hex color>		BORDER_COLOR <hex color>	BORDER_COLOR <hex color>			BORDER_COLOR,<hex color>	BORDER_COLOR,<hex color>	BORDER_COLOR,<hex color>			BORDER_COLOR,<hex color>					7
	border complete	border width									COMPLETE_BORDER <0/1>																1
	gradient fill		learn_domain												GRADIENT_FILL,<0/1>		GRADIENT_FILL,<0/1>										2
	domain labels display																SHOW_DOMAIN_LABELS,<0/1>										1
	backbone color																BACKBONE_COLOR,<hex color>										1
	backbone height																BACKBONE_HEIGHT,<num>										1
	vertical chart		learn_linechart																		VERTICAL_CHART <0/1>						1
	chart shift																				CHART_SHIFT <num>						1
	line display																				SHOW_LINE <0/1>						1
	line width																				LINE_WIDTH <num>						1
	line color default																				DEFAULT_LINE_COLOR <hex color>						1
	points display																				SHOW_DOTS <0/1>						1
	points size	points display == 1																			DOT_SIZE <num>						1
	title display																				SHOW_TITLE <0/1>						1
	title size																				TITLE_SIZE <num>						1
	title color																				TITLE_COLOR <hex color>						1
	title shift x																				TITLE_SHIFT_X <num>						1
	title shift y																				TITLE_SHIFT_Y <num>						1
	polar area diagram		learn_theme_piechart																			POLAR_AREA_DIAGRAM,<0/1>					1
	color scheme		learn_alignment																				COLOR_SCHEME,<text>				1
	start position																						START_POSITION,<int[1,4000]>				1
	end position																						END_POSITION,<int[1,4000]>				1
	highlight type																						HIGHLIGHT_TYPE,<text>				1
	highlight mismatch	highlight type <> 'none'																					HIGHLIGHT_DISAGREEMENTS,<0/1>				1
	highlight match background	highlight type <> 'none'																					COLORED_DOTS,<0/1>				1
	reference box mark	highlight references defined																					MARK_REFERENCES,<0/1>				1
	box style	reference box mark == 1																					REFERENCE_BOX_BORDER_WIDTH,<num> REFERENCE_BOX_BORDER_COLOR,<hex color> REFERENCE_BOX_FILL_COLOR,<hex color>				1
	gap color inverse																						INVERSE_GAPS,<0/1>				1
	consensus display																						DISPLAY_CONSENSUS,<0/1>				1
	consensus threshold																						CONSENSUS_THRESHOLD,<num[0,100]>				1
	consensus ignore gaps																						IGNORE_GAPS,<0/1>				1
	conservation display																						DISPLAY_CONSERVATION,<0/1>				1
	conservation in color	conservation display == 1																					COLOR_GRAPH,<0/1>				1
	arrows		learn_connection																					DRAW_ARROWS,<0/1>			1
	arrows size																							ARROW_SIZE,<num>			1
	loop size																							LOOP_SIZE,<num>			1
	line width max																							MAXIMUM_LINE_WIDTH,<num>			1
	curve angle																							CURVE_ANGLE,<num[-80,80]>			1
	center curves																							CENTER_CURVES,<0/1>			1
	image rotation		learn_image																						IMAGE_ROTATION,<num>		1
	image shift vertically																								IMAGE_SHIFT_V,<num>		1
	image shift horizontally																								IMAGE_SHIFT_H,<num>		1
data	data title			DATA	DATA	DATA	DATA	DATA	DATA	DATA	DATA	DATA	DATA	DATA	DATA	DATA	DATA	DATA	DATA	DATA	DATA	DATA	DATA	DATA	DATA	DATA	23
	data example			#NODE_ID #9606|9031	#NODE_ID	#NODE_ID VERTICAL_SPACING_FACTOR #9606 2 #31033 4	#NODE_ID TYPE COLOR LABEL_OR_STYLE SIZE_FACTOR #9031|9606 clade #0000ff normal 2	#ID,TYPE,WHAT,COLOR,WIDTH_OR_SIZE_FACTOR,STYLE,BACKGROUND_COLOR #9606|184922,branch,node,#ff0000,2,dashed #9606,label,node,#0000ff,1,bold-italic,#ffff00 #2190|2287,branch,clade,#00ff00,1,normal #2097|1502,label,clade,#ff0000,1,normal	#NODE_ID,LABEL #9031|9606,Metazoa #9606,Homo sapiens	#ID,label,position,color,style,size_factor,rotation #9598,Pan troglodytes,-1,#ff0000,bold,2,0 #9606,<bi color='#006600'>Homo </bi><i>sapiens</i><sup size='0.5' color='#999999'>citation</sup>,-1,#000000,normal,1,0 #4530,Oryza sativa,0,#0000ff,bold-italic,1	#9606 #ff0000 Human	#9606,1,0,-1,0	#ID1 value1 #ID2 value2 #9606 10000 #LEAF1|LEAF2 11000	#ID1 value1 value2 value3 value4 value5 value6 #You can use the 'X' letter instead of the numeric value to denote the empty fields. These will be colored using 'COLOR_NAN' option set above. #9606 100 300 250 100 50 210 #15303 20 X 130 200 300 15	#ID,symbol,size,color,fill,position,label #9606|184922,2,10,#ff0000,1,0.5 #100379,3,5,#0000ff,0,0 #100379,1,10,#00ff00,1,0.5	#ID1,value1,value2,value3 #ID2,value4,value5,value6 #9606,10,10,20,40 #LEAF1|LEAF2,50,60,80,90	#ID,length #SHAPE|START|END|COLOR|LABEL #9606,1200,RE|100|150|#ff0000|SH2,EL|400|500|#0000ff|SH3,OC|700|900|#00ff00|PH	#ID1,value1 #ID2,value2 #9606,10000 #LEAF1|LEAF2,11000	#ID1,value1,value2,value3 #ID2,value4,value5,value6 #9606,10000,15000,9000 #LEAF1|LEAF2,11000,9000,120007	#9606,100,150,220,280,350,10,15,20,500,540,600	#ID1 X1|Y1 X2|Y2 X3|Y3 #ID2 X4|Y4 X5|Y5 #9606 -10|-15 0|0 5|3 #LEAF1|LEAF2 0|0 10|5 20|10 30|15	#ID,position,radius,value1,value2,value3… #9606,-1,10,10000,15000,9000 #9132,0,50,11000,9000,120007	>SRC_AVIS2 EEWYFGKI-- ---TRRESER LLLNP----- -----ENPRG TFLVRESET- ---------- ---------- ---------- ------TKGA YCLSVSDFDN ---------- ---------- ---------- ---------- ---------- --AKGLNVKH YKIRKLDS-- ---------- -----GGFYI TS-------- ----RTQFSS --LQQLVAYY SKHADG	#NODE1,NODE2,WIDTH,COLOR,STYLE,LABEL	#ID,position,size_factor,rotation,horizontal_shift,vertical_shift,image_url #9606,-1,1,0,0,0,http://itol.embl.de/img/species/9606.jpg	#NODE_ID,POPUP_TITLE,POPUP_CONTENT #9031|9606,This is the popup title,<h1>Some header</h1><p>Information comes here</p><img src='http://website.com/images/image.jpg'/> #9606,Homo sapiens info popup,<h1>Homo sapiens</h1><p style='color:blue'>More info at <a target='_blank' href='http://www.ncbi.nlm.nih.gov/Taxonomy/Browser/wwwtax.cgi?id=9606'>NCBI</a></p>	23
	data column/element number			1	1	2	range 4 clade 5 branch 5 label 3-5 label_background 3	6-7	2	6-7	2-3	2-inf	2	2-inf	6-7	2-inf	7-inf	2	2-inf	6-inf	2-inf	4-inf	2	6	7	3	13
	data column 1-node id		convert_range_to_node	1	1	1	1	1	1	1	1	1	1	1	1	1	1	1	1	1	1	1	1	1	1	1	0
	data column 2/5-type						range clade branch label label_background	branch label																1			2
	data column 3/2/4/6-color						1 hex rgba	1		1	1 hex rgba				1		1							1			2
	data column 4/3/6/7/2-label						range 1 clade branch label label_background		1	1	1				(1)		1							1			3
	data column 4/6-line type						range clade 1 branch 1 label label_background	branch 1 label																			2
	data column 4/6/5-font style						range clade branch label (1) bold italic bold-italic label_background	branch label 1		1																	2
	data column 5/3-line width						range clade 1 branch 1 label label_background	branch 1 label																1			2
	data column 5/3/6-font/image/symbol size						range clade branch label (1) label_background	branch label 1		1					1										1		2
	data column 2-sequence																						1				0
	data column 2-symbol											filled-1 outline-0 nothing--1			1												1
	data column 2-minimum																			1							0
	data column 3-q1																			1							0
	data column 4-median																			1							0
	data column 5-q3																			1							0
	data column 6-maximum																			1							0
	data column 7-extreme value																			(1)							1
	data column 2-node id																							1			0
	data column 2/4-value												1	1		1		1	1			1					0
	data column 2/3-position									1					1							1			1		0
	data column 4-rotation									1															1		0
	data column 5-horizontal shift																								1		0
	data column 6-vertical shift																								1		0
	data column 7-url																								1		0
	data column 2-x|y																				1						0
	data column 3-radius																					1					0
	data column 2-length																1										0
	data column 3-shape																1										0
	data column 4-start																1										0
	data column 5-end																1										0
	data column 3-node type							1																			0
	data column 7-background color							1																			0
	data column 5-fill or outline														1												0
	data column 2-popup title																									1	0
	data column 3-popup content																									1	0
	data column 2-spacing factor					1																					0

## Sheet: Table S3
Table S3 Templates usage count in pulished papers
templates	10.1016/j.jhazmat.2022.129230	10.1016j.envpol.2022.120243	10.1128/mSystems.00258-21	10.1038/s41467-022-31113-w	10.1128/mSystems.00093-19	10.3390/pathogens11091022	10.1038/s41467-022-33238-4	10.1099/mgen.0.000839	10.1038/s41467-019-10191	10.1038/s41598-018-25545-y	10.1016/j.cub.2021.01.001	10.3389/fpls.2021.693039	10.1128/spectrum.02211-22	10.1371/journal.pgen.1010097	10.1371/journal.pgen.1010112	10.1101/2022.06.22.497255	10.1186/s40168-021-01016-x	10.1101/2022.12.08.519582	10.1016/j.foodcont.2021.108572	10.1016/j.foodres.2022.111998	10.1038/s41467-022-35452-6
COLLAPSE											2
TREE_COLORS	1	2		1	1						1	4				2	1	1	1	1	1
DATASET_ALIGNMENT												2
DATASET_BINARY						1						1					1
DATASET_BOXPLOT									5
DATASET_COLORSTRIP		2	3		3		1	1		1	4	1	1	2	1	3	1	1
DATASET_CONNECTIONS						1
DATASET_EXTERNALSHAPE													1
DATASET_GRADIENT					2
DATASET_HEATMAP		2	4	1	2	2	5	13	9										1		1
DATASET_IMAGE
DATASET_LINECHART
DATASET_MULTIBAR													1
DATASET_PIECHART
DATASET_DOMAINS	2									1						1			1	1	1
DATASET_SIMPLEBAR	1	4										1	1			2	1			3
DATASET_STYLE						2				1
DATASET_SYMBOL																	1
DATASET_TEXT																	1	1
LABELS	1	2		1		2				1	2			1					1	1	1
POPUP_INFO
PRUNE
SPACING

## Sheet: Table S4
Table S4 Dependence packages information
package	platform	function in itol.toolkit
dplyr	CRAN	Data processing
stringr	CRAN	String processing; nchar repalce
data.table	CRAN	Data processing
methods	CRAN	Object base function
stats	CRAN	Data processing
tidyr	CRAN	Data frame processing
purrr	CRAN	Data screening
seqinr	CRAN	Tree file processing
ape	CRAN	Tree file processing
Biostrings	Bioconductor	fasta format sequence read
wesanderson	CRAN	Color scheme
ggsci	CRAN	Color scheme
RColorBrewer	CRAN	Color scheme
rstudioapi	CRAN	RStudio Plug-in base
shiny	CRAN	RStudio Plug-in base
miniUI	CRAN	RStudio Plug-in base
colourpicker	CRAN	RStudio Plug-in base

## Sheet: Table S5
Table S5 Comparison between itol.toolkit and table2itol
	itol.toolkit	table2itol
Support template types	23	11
Usage	interactive R or script	command
Maxiuim color platter	76	40
Theme adjustable	TRUE	FALSE
Share format	All-in-one hub object	separated code and data
Can extact data from template files	TRUE	FALSE
Output files	Flexibel	Output non-related files (Non-modifiable workflow)
